# Supplementary material for: Effects of Anemoside B4 on Diarrhea Incidence, Serum Indices, and Fecal Microbial of Suckling Calves
Source: Front Vet Sci. 2022 Apr 28;9:851865. doi: 10.3389/fvets.2022.851865 (PMC9096840; doi:10.3389/fvets.2022.851865)
Supplement: Supplementary file 2 [file Data_Sheet_2.zip]

Archive with 5 entries (4 files):
- supplement/
- supplement/OTUs_taxonomyτÜäσë»μ£1⁄4.xls
- __MACOSX/supplement/._OTUs_taxonomyτÜäσë»μ£1⁄4.xls
- supplement/kegg_3_2τÜäσë»μ£1⁄4.txt
- __MACOSX/supplement/._kegg_3_2τÜäσë»μ£1⁄4.txt
