# Supplementary material for: Effects of Anemoside B4 on Diarrhea Incidence, Serum Indices, and Fecal Microbial of Suckling Calves
Source: Front Vet Sci. 2022 Apr 28;9:851865. doi: 10.3389/fvets.2022.851865 (PMC9096840; doi:10.3389/fvets.2022.851865)
Supplement: Supplementary file 2 [file Data_Sheet_2.zip › supplement/kegg_3_2τÜäσë»μ£1⁄4.txt]

ID	CON_28_1	CON_28_2	CON_28_3	CON_28_4	CON_28_5	CON_28_6	A1_28_1	A1_28_2	A1_28_3	A1_28_4	A1_28_5	A1_28_6	A2_28_1	A2_28_2	A2_28_3	A2_28_4	A2_28_5	A2_28_6	A3_28_1	A3_28_2	A3_28_3	A3_28_4	A3_28_5	A3_28_6	KEGG_Pathways2
Glycolysis / Gluconeogenesis	1.4467102559724752	1.2489072887413422	1.2069224638301135	1.2865334665027082	1.0369468845521563	1.365201799783121	1.066358318538838	1.4947907258002235	1.2268030174059463	1.167592914970462	1.327260117984524	1.1923914004829659	1.1937057607082957	1.2356353045220168	1.114295654304847	1.1901978510219393	1.0628418949383331	1.0010250363092577	1.062710125961302	1.2202753871001555	1.037274297879926	1.0981119063695368	1.0213507442393945	1.0583463841074805	Carbohydrate metabolism
Citrate cycle (TCA cycle)	0.7703967721233036	0.8390546792148303	0.7383241229407403	0.8468684831335641	0.7160252860214292	0.7067639068679453	1.080715000837695	0.8394471789834242	0.7385143867018802	1.0300551010496612	0.8861473553572249	0.9453619537981921	0.8834940014345699	0.9317801026556133	0.823575370364178	0.9040158149712232	1.0676996745909204	1.2226751216804066	0.954908965611546	0.8465452023016338	0.9424019183081361	0.7887161632293366	1.2043096960602506	0.9936530623289317	Carbohydrate metabolism
Pentose phosphate pathway	1.9425422445639928	1.7436101207954162	1.9937480585021452	1.9798273407248985	1.8202738255141353	1.9263184728443856	1.928477465879039	2.0513180859444673	2.0369481255386948	1.5465394869389124	1.7374673144176518	1.9504774560997886	2.1011027557019877	1.6795382767496627	1.867887809565948	1.8866966864081434	1.6959769911387874	1.8658833555033112	1.6832796870252666	1.9513975631921199	1.750826707545811	2.079979644723898	1.4772258510482588	1.6840840916256445	Carbohydrate metabolism
Pentose and glucuronate interconversions	0.5865426830033439	0.6251452733499318	0.6837790892495137	0.7865380023151912	0.7793865050180714	0.5447034461174208	0.7466322412862068	0.6492195160061741	0.7807285641296088	0.946563263938265	0.7708810104650187	0.8657394172011162	0.9027903641809523	0.899624147817258	0.6796833108148079	0.6110698574310851	0.6947202797261773	0.7904614349674367	0.7355498201686193	0.7009932663935478	0.6369315981427501	0.8421052619582272	0.5614016558404772	0.6770274435881223	Carbohydrate metabolism
Fructose and mannose metabolism	1.025206486077772	1.0096748157699484	1.0890887227605026	1.265267042893152	0.9878853652867533	1.264756624374318	1.5448169379070664	1.0777833116637336	1.1000458499809262	1.269459279787974	1.2497323697239815	1.13410384637455	1.5396575199743643	1.1993046393775941	1.1717403989536392	0.9292812329373867	0.9711275826139254	1.5473146516925516	0.8848325278394381	1.124765430868844	1.2123483106335293	1.1153238783535155	1.1329028038736118	1.0289266011269862	Carbohydrate metabolism
Galactose metabolism	1.0697356869601178	0.8888649600142813	1.1854944145564632	1.4060193774233136	0.9294581046000054	1.2534472666234273	1.4947001760321381	1.2032534006000994	1.04332694687543	1.2181386252363633	1.2074545275343007	1.332113566084777	1.6718512617294061	1.183755691660311	1.0915733200317752	0.9651508016091046	0.8114604407710397	1.4805361803295989	0.7400989036181188	1.107779427140592	1.0247167517019962	1.0565419115320631	1.1139537674073186	0.900743373910692	Carbohydrate metabolism
Ascorbate and aldarate metabolism	0.20916018699558506	0.36309286812448144	0.33233164072013627	0.2888840756326577	0.2681273971409724	0.21242481534614363	0.19892057402315966	0.17304515348059935	0.19732957000228704	0.824061625328125	0.6535728262937542	0.30445923418379944	0.31497700051924765	0.7051970016963591	0.20304392678825336	0.2719113026808173	0.2803808473164176	0.20906092790705277	0.25711883859552737	0.23326439198418422	0.15951423654572006	0.3559285963433913	0.2133948751788236	0.24290238470312608	Carbohydrate metabolism
Fatty acid biosynthesis	2.1383933482003337	1.8135498763550393	1.6716082362021056	1.7143081139453045	1.1027536504212487	1.8197561559153794	1.2923189196441438	0.8614058614141196	1.6102134407325677	1.2051597567725514	1.5601525450548612	1.4047023099650988	1.5750095699202902	1.3679404212196342	1.5880036199400913	1.6701185253257695	1.150362688257101	1.2705983862653532	1.3651502843130303	1.8975798587766424	1.2849946886416674	1.3524077340098117	1.3348922815570865	1.6864709426957423	Lipid metabolism
Fatty acid degradation	0.4279508645178423	0.4760597239782716	0.31865947223377533	0.3478986247465947	0.3343543772332748	0.41187109451202697	0.230226830170624	0.4367994344623271	0.33786208877811685	0.6016385985532974	0.4648663239338324	0.3479211843887867	0.2852265537779489	0.5542941921369697	0.3261238755388383	0.38516672119880274	0.38372181197549615	0.27413482370143005	0.3705476833417129	0.40898280474428544	0.27004032286403024	0.301822950413086	0.3260423813221443	0.3883683896262891	Lipid metabolism
Synthesis and degradation of ketone bodies	0.9120030407450763	0.5207143335921001	0.6128258180352101	0.4981239002035162	0.8061407647028781	0.74855721646099	0.5829748451655994	1.0053058428462691	0.7103415863958777	0.6235058748563693	0.6007867216719567	0.4496060159954402	0.35791461643766437	0.5881932943045246	0.5022288891549418	0.4038963656361176	0.7189898167568078	0.5271436159302689	0.5678355371289735	0.4897614166084334	0.6413810243692843	0.5375165195907338	0.1119799566372819	0.5095398156290837	Lipid metabolism
Steroid biosynthesis	2.8275639462773206e-05	3.8710401903984724e-06	0.0003228472514969786	1.2178508670103091e-05	1.3542257313645092e-05	9.599599892854212e-06	0.0003679351479476155	1.55754066293804e-05	1.2666731661074235e-05	8.329320339960904e-05	0.0007186474221861224	2.038005464806982e-05	1.359549070680994e-05	5.745376826629907e-06	8.194838774841592e-06	9.7074324568153e-06	0.0	1.3294230260174854e-05	0.0001239505255879838	6.5640120210551914e-06	0.0	9.448910186632436e-05	0.00023579107733124322	9.911513645679184e-06	Lipid metabolism
Primary bile acid biosynthesis	0.36310658936349177	0.028848748500100878	0.05451215051751323	0.089794901639033	0.04893306994416701	0.2030995489791875	0.025406447587422776	0.17698927258708552	0.11604161276344907	0.012761867130795138	0.0802252456680176	0.05812017679560236	0.06672546110944842	0.041268453419095574	0.023089043474439446	0.08751944635388305	0.021914684556675793	0.028374024539670105	0.026264653623464907	0.0498207882252935	0.016204740294926013	0.0327880090833126	0.08266372465919283	0.022579918776509493	Lipid metabolism
Secondary bile acid biosynthesis	3.2678461904033194	0.2595447886104618	0.48997944659779097	0.8080567159103569	0.4403976728096268	1.8275887228973962	0.22855290395881997	1.592903438278561	1.0443744660589735	0.1148568198558769	0.7219114759977524	0.5229728540581816	0.6005291391086431	0.3710483858475588	0.20780144371692313	0.7873644104101132	0.19723209905413872	0.25525985637956533	0.2363819156646577	0.44817708765264463	0.14584268826593297	0.29497578747059333	0.7439735552208876	0.2032193324222728	Lipid metabolism
Ubiquinone and other terpenoid-quinone biosynthesis	0.3635572012642263	0.29739632696152346	0.11943565558614087	0.13584692866591344	0.23160277417610878	0.14807083327210965	0.531444896949568	0.22982825437411927	0.2565751443896911	0.7532596351442644	0.5646461803222174	0.15038371673954606	0.2761281142287822	0.5919042102153376	0.22078613297630456	0.22158620218900665	0.3218031196065594	0.5119507037043358	0.3505949705961332	0.25486120981408694	0.396588308273359	0.15671194893305704	0.5782654114991064	0.3108979373768223	Metabolism of cofactors and vitamins
Steroid hormone biosynthesis	0.00017594233899316002	0.0005732991730522903	0.00046371574394527974	0.0007625402704663669	0.00023156105016370324	0.0027966783156649177	0.00011680364082417018	4.860187097549433e-05	0.00024459727303908666	0.00015896654856821385	0.0014591825243644165	0.009421628612946565	0.005901954785322111	0.0003319540841382921	0.0020523547579974475	0.00046699739468650497	0.0002732102213194871	0.03005677629985042	0.0034832907235470114	0.00011086353743081377	0.0002561159881039845	0.0020496866712541133	0.11239529291095653	0.002766406538250976	Lipid metabolism
Oxidative phosphorylation	0.34744756284951955	0.3628028031906028	0.3695660268498189	0.44484289554339435	0.30055277304204586	0.44985684952228955	0.3481096142712917	0.3664838710985632	0.3405297903276616	0.47368821255276705	0.4326669770910706	0.41356875339003796	0.4491597951938735	0.42738939872267906	0.43119454502776444	0.42640954788401697	0.41699012451335343	0.4292775655592445	0.3800403269200797	0.36107672307190497	0.3480259636819715	0.3603717472047021	0.5747037234737263	0.4626085130651998	Energy metabolism
Photosynthesis	0.5865286922169376	0.0	0.0	0.0	0.0	0.0	0.0	0.0	0.0	0.0	0.0	0.0	0.0	0.0	0.0	0.0	0.0	0.0	0.0	0.0	0.0	0.0	0.0	0.0	Energy metabolism
Purine metabolism	1.09092934190151	0.9388778221184532	0.9542741737798529	0.9284667710400778	0.9107747415266406	0.9691570510758883	0.8550959907237436	1.0940304414657258	0.9568273373330468	0.9005709520418903	0.9805854140629937	0.9490821344083321	0.9081115631088494	0.9177203749969985	0.9339366277661418	0.9977386989623095	0.9831603406684658	0.8806736779161523	0.953466892143382	0.9376284833477191	0.8889275764040999	0.9403525878989677	1.009600659025165	0.9552984224697705	Nucleotide metabolism
Pyrimidine metabolism	1.3725832467260772	1.2413209707495656	1.2238246796960857	1.1890130548177433	1.1342731388197616	1.3853278140596048	1.1264964038892222	1.452991751287307	1.2045432744154498	1.0006025067371547	1.194918616354945	1.1492556615846976	1.208768737805606	1.089932584969094	1.2228890686393339	1.2848845820986898	1.3093595752155174	1.1911106095029051	1.2135397196647222	1.2944806502925499	1.1544680053861403	1.2060672345215842	1.3445978639499672	1.2768393114824794	Nucleotide metabolism
Alanine, aspartate and glutamate metabolism	1.5901327820194995	1.5403745163246387	1.58488973839837	1.7601181101622787	1.5245980264646948	1.8236924526522442	1.444099905323075	1.7443417814724522	1.6176135454984464	1.4365427412282794	1.4571659178417744	1.775650814841796	1.732670123833907	1.4730096847855467	1.7288293281608202	1.9767717347284453	1.7021903203655695	1.6227392756367376	1.8700821692113578	1.7169914742178798	1.5799893526616242	1.689003836852497	1.8577293246995519	1.8942419117772822	Amino acid metabolism
Glycine, serine and threonine metabolism	0.9277971795746573	0.8897111675207564	1.1631058364396176	1.1031445336023722	1.148672037751429	1.078811483606862	1.2365713203147561	1.0057282544763497	1.1243455347166893	1.0838957336548445	1.0906684299276725	1.1378728630303077	1.2038502808180147	0.9813241784705807	1.2566089945539214	1.1815984947992586	1.269454588489763	1.293291967016382	1.1808505119791912	0.9641181367429548	1.2318100011143773	1.1166014058990321	1.223388212342138	1.2543784577370927	Amino acid metabolism
Cysteine and methionine metabolism	1.3361203732363462	1.311422999938141	1.527507378173441	1.4514695328089107	1.6036049127457066	1.3373196774178466	1.5177097363793381	1.535322135308307	1.5024242158493257	1.104178722273414	1.1952949663892896	1.4812123937469588	1.494916261000427	1.1674849775319565	1.5328117085850843	1.4377696850059456	1.7001531779692671	1.4912318884369673	1.5407696856527855	1.4124785126160657	1.571690682415079	1.447586321398776	1.2236543511181281	1.4691254514324763	Amino acid metabolism
Valine, leucine and isoleucine degradation	0.3622204986842632	0.2788132294044005	0.32061085551370155	0.3044672861290303	0.43000644467507504	0.24729761210315146	0.5223286413758994	0.3963144210595404	0.39768630582631553	0.3518969375780206	0.3488606592786331	0.30951682463080177	0.3830347762123932	0.33362438008933	0.33470999491963	0.3429977277977486	0.3650855416517533	0.5006113846862276	0.36718009630211806	0.3209508860799368	0.48807167144996116	0.3137664194067011	0.2953720538931827	0.3225653272047045	Amino acid metabolism
Geraniol degradation	0.06485965710221828	0.09004889796306728	0.07032857910616795	0.0	0.062038668865006995	0.018664878375992244	0.02608595021865243	0.03883516069593349	0.023664847181616707	0.3648501007793435	0.21266917145425993	0.05113192670763533	0.02218213072741696	0.26106831429655153	0.042264887537116526	0.03568258022476168	0.12354885590955332	0.09136459746305169	0.0	0.034446884844574276	0.033623700877854205	0.05443560768873654	0.18408612193890492	0.04202066295115948	Metabolism of terpenoids and polyketides
Valine, leucine and isoleucine biosynthesis	1.720795473348716	2.101200361663618	2.445592749956362	2.487518852710173	2.5302126176165567	2.1897775105463513	2.23942198239344	2.3578416982752475	2.3006842809818995	1.9006146378179969	2.016424800497214	2.5085734702482534	2.400435261919021	1.9389438422221759	2.575756186628105	2.311951344935746	2.631755966503989	2.271017099320905	2.5376608926018225	2.140598309609599	2.489761492212741	2.39294604089556	1.8663304062059596	2.47445429269444	Amino acid metabolism
Lysine biosynthesis	2.0556994422607837	1.5557531536581297	1.8505814227777053	1.738983769786355	1.672031903281746	1.786606571815618	1.593201187782205	1.9510022186937162	1.856182552538393	1.2268346081372095	1.478880105271597	1.766705851251002	1.7650022237437182	1.3446686758610393	1.8501682211329151	1.872759733395839	1.7908379374045589	1.6719979509690113	1.7320106874195516	1.6554726083388194	1.67588619618583	1.7893104088542433	1.6563147555948392	1.8397325037562398	Amino acid metabolism
Lysine degradation	0.13360578953833893	0.21539394977791643	0.14030490508825377	0.1666568116388327	0.19314913028752662	0.1649205578629217	0.22067449785960805	0.16314963848956782	0.16679897596684065	0.25568544045179187	0.1869865196210764	0.15379616395918136	0.18943380302063004	0.24799010842979238	0.1714702619281519	0.16599428373910213	0.15765171500473782	0.21067971846660533	0.18146902328393422	0.21368984648498596	0.21004361595474327	0.15301096490287308	0.10798516756105993	0.17849453037599466	Amino acid metabolism
Penicillin and cephalosporin biosynthesis	0.0303276478596098	0.05533251694135511	0.05848777661513766	0.0971343919313504	0.0031857077527259964	0.03320649052792626	0.02196061929013257	0.0007073905536887093	0.004317256577499816	0.1295435243228342	0.13150598487641385	0.06920880692386121	0.07162104504347476	0.10967011536566276	0.00894408305021883	0.012316790301207251	0.010709533993804164	0.0012078712199026548	0.009594481330189985	0.014997150095549125	0.00045734631995728514	0.04386038740785751	0.0044051321270825216	0.011526360882520572	Biosynthesis of other secondary metabolites
beta-Lactam resistance (ko01501)	0.05252765542999378	0.10419393250345597	0.12207815246532043	0.43721089695843496	0.061658417294509354	0.11379749696985096	0.26052962204530733	0.003132337315879729	0.12529752795086224	0.2906625103753797	0.22721518419795222	0.2968857667506022	0.4445399169349887	0.21799108755599195	0.2658799050819805	0.16250241932708812	0.029134782374395103	0.21635562094618963	0.0293721428801659	0.10291320607091171	0.08530583273773464	0.04920614468790708	0.052797783233477086	0.08329239607282961	Drug resistance: antimicrobial
Arginine and proline metabolism	0.6239719952294007	0.6447667210637574	0.7789899501403826	0.7582087743874957	0.8395097962782951	0.7015211276247025	0.8017338726449922	0.6919463526041914	0.7943369293955915	0.8017807835713733	0.7161203616310453	0.8356739453820977	0.7800054850952874	0.7428727468856237	0.8256060645243259	0.7798946265599993	0.8396797776150393	0.8462266150151816	0.8508659521441442	0.7442442347599498	0.8427034939493052	0.7808592286898038	0.6923544832609514	0.8254257182834888	Amino acid metabolism
Histidine metabolism	0.609596648816271	0.881439712998194	1.30931421612822	1.3530580050303438	1.2371905262487106	1.0821355255422407	1.3546796696859815	0.9454357953931835	1.116193650884614	0.7428847669979345	0.909952956330202	1.4204016475713994	1.3421989948786286	0.7760571517537544	1.3403052561866877	1.272871657731219	1.3807296157690852	1.4098103010347214	1.2829991978274005	1.0376924145877886	1.3161897056333285	1.1903796130613387	1.1065071744957784	1.3436187293610617	Amino acid metabolism
Tyrosine metabolism	0.4587938528720448	0.3495721703549951	0.25926674059890986	0.2774798278297651	0.30127312584445987	0.2970827191615557	0.26702959590624825	0.341095313068699	0.3307998123352683	0.3588537270344417	0.3308594603807879	0.2816686266719559	0.27891386290378517	0.3448256862543656	0.2833743124572225	0.2640069364944769	0.3029457285208937	0.274580339945909	0.305525997583293	0.34829159251535524	0.2740993002666998	0.25054270888471647	0.2763512925551781	0.29434632806698957	Amino acid metabolism
Phenylalanine metabolism	0.22976719027965956	0.4393321966417182	0.2605394076140402	0.3266299992626712	0.3136964433195341	0.17028266397267264	0.35711332373941945	0.23499310722908964	0.28608466317946435	0.7171283997188493	0.44878299971815694	0.39592547378182325	0.3320046021584401	0.6155888781046133	0.2926081387830357	0.3463828104527377	0.35624822333297446	0.3826045116587331	0.3913532583370215	0.3911222120543482	0.36114127925879436	0.2972486196048149	0.3540226155080492	0.3127280151147824	Amino acid metabolism
Chlorocyclohexane and chlorobenzene degradation	0.08176410112171202	0.0514932906880554	0.05444118081731099	0.07292588419727092	0.015357035292669814	0.03481275701943794	0.04286076538441773	0.1047393577595386	0.048524076856546805	0.1891229214534451	0.15126331417286945	0.06059669582026093	0.04787788007310188	0.15489802510078984	0.01838266233972466	0.04867772590605118	0.00469471160961146	0.017561146404480574	0.02179380774571657	0.018801430912148805	0.009495500258955226	0.0210691508605832	0.006821297166559143	0.01715405489684988	Xenobiotics biodegradation and metabolism
Benzoate degradation	0.3058900298824095	0.25904752906911077	0.2151878415504857	0.2225012462319072	0.22710844835817373	0.3038332346030099	0.24812622334744205	0.2589905323604857	0.23652080385216115	0.3040835893154805	0.24431384906756387	0.20997958340146836	0.1997334096119397	0.29324747126468353	0.21329426713918193	0.18308184996580604	0.23433303722744803	0.23971229663182764	0.20103362214379275	0.24248236534559242	0.22656202150030022	0.20985957422057522	0.07212531708512769	0.21819193452860694	Xenobiotics biodegradation and metabolism
Bisphenol degradation	0.35329525915707144	0.5170638581309968	0.0	0.0	0.0	0.0	0.0	0.0	0.0	0.0	0.0	0.0	0.0	0.36512451624998055	0.0	0.345208459635734	0.0	0.0	0.0	0.0	0.0	0.0	0.0	0.0	Xenobiotics biodegradation and metabolism
Fluorobenzoate degradation	0.0	0.0	0.0	0.0	0.0	0.008029105350383262	0.0	0.0	0.0	0.0	0.12187118092935743	0.0	0.0	0.0	0.0	0.0	0.0	0.0	0.0	0.0	0.0	0.0	0.0	0.0	Xenobiotics biodegradation and metabolism
Tryptophan metabolism	0.19546603466788093	0.22962681558942127	0.17563549404801618	0.18352430920271276	0.247203671162046	0.18477895065375255	0.16235143659404935	0.2509925610562988	0.2017684662533876	0.2961349247945761	0.23333011122222735	0.18939555429711818	0.0	0.27639185939017225	0.1824789854386594	0.20624824146075146	0.20163571066377978	0.15799627925316362	0.23012228190857054	0.21069282362036446	0.19746737330968164	0.17999818045040375	0.13422635100922864	0.19895367068392178	Amino acid metabolism
Phenylalanine, tyrosine and tryptophan biosynthesis	0.8727323170849016	0.9133232254673666	1.466641858323727	1.1834846549067741	1.5663084821755868	1.1199769179294747	1.4758980171763156	1.2117357550462928	1.3430338257451886	1.0665833060029586	1.1180594088181828	1.335988472069805	1.3104445075487907	0.9960858992513805	1.5143465209409612	1.345966900091034	1.6588723820758333	1.5182377027044127	1.5323228374489095	1.0422996263596422	1.5937752567300998	1.427618663433254	1.2809103056010238	1.4946002458225067	Amino acid metabolism
beta-Alanine metabolism	0.3422443136063474	0.4689354691284452	0.3848263644341195	0.40467565056239796	0.6137711371412344	0.3968803900380655	0.5709720122070883	0.0	0.4799258909409971	0.802520850543019	0.49541500866993976	0.0	0.0	0.672953974523121	0.0	0.3579064336287095	0.0	0.0	0.554968233067685	0.0	0.0	0.42837928104954476	0.5603249727531039	0.0	Metabolism of other amino acids
Taurine and hypotaurine metabolism	0.8039331169286371	0.56933041728427	0.6835603972459435	0.5761813208140218	0.8309746803260613	0.7247521286466901	0.4827834762712641	1.0149260572733032	0.7071497286565082	0.6855740101896781	0.746266583902315	0.5971805786103838	0.49295957187456063	0.648997076890895	0.6625042015003957	0.6246429914067992	0.8153524202002496	0.49988565797401674	0.7212524079965701	0.5651924171495913	0.5947613579650636	0.6781277814131834	0.5914731737974737	0.6413924754980701	Metabolism of other amino acids
Phosphonate and phosphinate metabolism	0.19838617305775935	0.10600831346959014	0.2577031141915425	0.19098691934628143	0.1717285420639849	0.15548367502809132	0.2789360613932955	0.1222482905662235	0.2062730879541284	0.1747080389662222	0.22753555918182494	0.17875970920164577	0.250608475431517	0.1664825065334486	0.161648675541923	0.17735811481088876	0.13066043789244275	0.2673080024843777	0.14450577010181503	0.1714297918757016	0.18360332825323558	0.15741319180732627	0.15188924423912345	0.16612535780673282	Metabolism of other amino acids
Selenocompound metabolism	1.0976439580047348	1.135248118020102	1.1227939128222015	1.025238691582178	1.5506510195562222	0.9385049142436116	1.1840694766616373	1.3678348060932917	1.279863895319101	1.22590359002689	1.1292319756489195	1.1581104964218156	1.0751569319878813	1.158837174221557	1.20328082554767	1.0876803749266009	1.3629341030859932	1.1472376927336336	1.3737935858365948	1.1043562686155637	1.379116725203109	1.1400800346719204	1.1251066187887822	1.1764712962671864	Metabolism of other amino acids
D-Glutamine and D-glutamate metabolism	2.443581520159998	2.4622352457661	2.414070536469302	2.2372089269823583	2.291134820588181	2.56901931927281	2.1872651252474697	2.7814260004208937	2.2694939186285454	1.7181596567506234	2.0832611289231036	2.273424628050044	2.273117461333032	1.9676530581725078	2.3930917880452616	2.528871067853572	2.748736346230321	2.40597206330097	2.362776864940276	2.5095089657290393	2.2621863014751002	2.437226111098268	2.433903552292023	2.470860536430735	Metabolism of other amino acids
D-Arginine and D-ornithine metabolism	0.03558885085342487	0.026401997415096377	0.1172127656420289	0.10113033599653608	0.25746603129150003	0.08811050359255596	1.2773657093461361	0.08142876604591388	0.2985663360875134	0.038830703472873734	0.027431941608380205	0.14242451737069506	0.5816694744001565	0.09924885671422792	0.26669283308844477	0.33543761046416476	0.12948792166397827	0.9282914304543359	0.2414010856141338	0.3467552251129167	0.9060961067738601	0.16529254788389267	0.06957223787608918	0.24421969622953513	Metabolism of other amino acids
D-Alanine metabolism	2.1979091922004823	2.0325594904195317	1.7388282088908937	1.8151336462268453	1.5800484015839877	2.0387660971163433	1.8787413381708782	2.2001857367840763	1.6545720909493096	1.725443206423901	1.9088711369700764	1.6478105689194091	1.7966611402120838	1.8443137628833977	1.6763449653135365	1.8000748280889471	1.7312617682768445	1.8140182771985331	1.688543303937939	2.0574060737668423	1.7926206877253739	1.6731401342240844	1.6494146209880707	1.7438306483065331	Metabolism of other amino acids
Glutathione metabolism	0.7838919205004686	0.6690107920915505	0.5606193827430318	0.411068461533157	0.6871857497083139	0.5500597463891566	0.6097474359573517	0.7909753281413051	0.5927632843088408	1.0192083582875917	0.8805222563232136	0.4758377441051384	0.3982614430178137	0.8922086405064429	0.48494847852153056	0.6074664429712233	0.7459487373776729	0.5602067175550026	0.6913641020743824	0.6022551500551196	0.6104850740169322	0.512387395889442	0.43749619652348193	0.5347061637144606	Metabolism of other amino acids
Starch and sucrose metabolism	0.8355795858538139	1.0504959681078483	1.0670410965390724	1.3552618377020926	0.8855966677692966	1.2297417381795361	0.9591145264151347	1.0655168386514096	0.9146703676490823	1.0775312078705968	1.0723086017982686	1.3071557816044264	1.373557614148262	1.1365867822032814	1.086985941067813	0.8156667481417428	0.9198492039610517	1.05058034314248	0.7823079909441725	1.1662234472285091	0.843166167481815	1.075676553575532	0.9712355977029052	0.9835181828117333	Carbohydrate metabolism
N-Glycan biosynthesis	0.022970563986767698	0.006385590853106656	0.061465593673774487	0.014962652151385763	0.07414687620348466	0.010816199425515155	0.04165236123422978	0.052069844799549375	0.05690094771331883	0.01902584527957918	0.02192508928975749	0.055701080612920194	0.018766519282556255	0.011115235823871283	0.04644536981035913	0.04558433218152453	0.1018688759553864	0.05956878694979149	0.0744700707357835	0.0029613461464846245	0.07586487237844615	0.06995248588823114	0.0919400119466207	0.05465035767429523	Glycan biosynthesis and metabolism
Other glycan degradation	0.4496530738003563	0.18509491419133706	0.46655427997502685	1.0564790507367614	0.26560527443398957	0.6052336541246938	0.36039102669896317	0.4142084625474806	0.4017599291691205	0.5861553445235889	0.4844645826929362	1.5211257036204493	1.0687360862660467	0.4241357780368542	0.6588494607477208	0.4439216628447602	0.6641185355024048	1.259450174466081	0.3821235716670054	0.276685184469595	0.2899071248090617	0.5168007288975608	3.62338996764859	0.6679830843066982	Glycan biosynthesis and metabolism
Other types of O-glycan biosynthesis	0.00037969659696190374	0.0	3.599510624495094e-05	0.0006611176502617484	1.030828541784925e-05	6.583021622523704e-05	6.758443046157773e-05	0.00019292196824079367	8.712954148368983e-06	3.359949833136229e-05	0.0	0.0	0.00012430629063050466	1.313622957640662e-05	0.0	0.000920823745015603	5.531116845240027e-05	0.0	1.1800090035976061e-05	0.0	0.0	0.0	0.0	0.00012459962034256218	Glycan biosynthesis and metabolism
Amino sugar and nucleotide sugar metabolism	1.1179366379702853	1.091363967548635	1.0971886421779045	1.1465849914872288	1.0142826753235614	1.2832759113784953	1.2256298961586114	1.2429512107441283	1.0193179624109867	1.0706943763057915	1.211885179642457	1.1055152709210865	1.2938621636684426	1.1218327832089365	1.0725929982663949	1.0023043141272907	1.0803557249248483	1.2732391627996185	0.9470752428141752	1.1913869706495264	1.0936372567615926	1.1107461284934357	1.1777614516011177	1.0512450303858898	Carbohydrate metabolism
Streptomycin biosynthesis	1.3434222517507013	1.84847816863999	1.601294926983501	1.939508371011487	1.4007136009332148	1.7947254987022785	0.8837881727693682	1.331696426520337	1.5009696040181775	1.6491019477560356	1.6915656664428684	2.041361076130215	1.562203335516385	1.7513923769980653	1.5473987051686906	1.4997191019291163	1.5052017391468857	1.1455234070592764	1.4805469841301873	1.5501996767048059	1.2572877537093927	1.7372734637098448	1.9195752271299553	1.6388811984573486	Biosynthesis of other secondary metabolites
Glycosaminoglycan degradation	0.036382989153120535	0.04976407260611001	0.06754620904899349	0.03618492135990741	0.05118173434008617	0.043722168719035684	0.07777128270387858	0.024432771251375045	0.04901794515814155	0.17853639057847623	0.11412134490919956	0.1573007942420008	0.17136377528878735	0.12830444075008113	0.10839852140080808	0.07083452889359594	0.2180765101779127	0.46274708775610807	0.10103737848926077	0.04569587905190854	0.037495931307797756	0.10099842992768263	1.4859609173668438	0.15203763978026313	Glycan biosynthesis and metabolism
Lipopolysaccharide biosynthesis	0.5532259268140781	1.6492997713264377	0.7629411975198214	0.19469784733735893	1.78599649539461	0.17427559066922563	1.6935141644991536	1.341036913846808	1.101000369971802	1.2295027501008295	0.8246355667975223	0.8425128395602413	0.8155387466177463	1.28387367221046	1.0123472839478458	1.386709988153371	2.1329773984212057	1.7525340575528556	2.057602523261444	1.3104583377550136	1.957416548177774	1.0404170817290896	1.7163780996727194	1.4227237250072866	Glycan biosynthesis and metabolism
Peptidoglycan biosynthesis	2.10378001821863	1.8888328230520324	1.991094663559647	2.006771531218561	1.8480390334759924	2.3896053162103765	1.7463320854692248	2.1760326926332647	1.903996865316324	1.6897940838188037	1.8080170943618745	1.924069666056656	1.9915677699493661	1.7358563816583	2.107929768231372	2.108656648044575	2.103182289602268	1.8120881038601346	2.0021186486529157	1.9484113578193092	1.9090267745391711	1.9108530256366818	2.0041864307431942	2.199734886674421	Glycan biosynthesis and metabolism
Glycerolipid metabolism	0.6521958676514453	0.5266921874061229	0.6159409758894985	0.6879912930903863	0.5900203999798992	0.5665564821723885	0.7421451039580609	0.6139893717053421	0.6696335785461834	0.7131357037568475	0.6661158327390196	0.6229869559581925	0.7597205779050243	0.691249212363533	0.6157268292698481	0.5696856749974077	0.4361272002164219	0.6238504625995271	0.5196294754739218	0.5886405804371702	0.6360651321433956	0.5616081122505354	0.3277967557058944	0.5261505292770885	Lipid metabolism
Inositol phosphate metabolism	0.23892714023490383	0.15417026401476328	0.15181081576300928	0.30858511270898636	0.130644552908907	0.16863875169022116	0.15137733979676696	0.16783253904634063	0.16783462161482912	0.21057809826321733	0.24733631659849772	0.3649001829090992	0.2184859636064419	0.18908025024575809	0.1673188221635273	0.2340363648462246	0.1829734033548315	0.1784996621572893	0.2009450057813657	0.17063819303080077	0.12980108104962979	0.164124348590271	0.2505902685088614	0.19668745462870824	Carbohydrate metabolism
Glycerophospholipid metabolism	0.5919198387394679	0.7029900312245788	0.5609715980703627	0.640901208955694	0.42586446298266184	0.660113522275673	0.4213960408449417	0.5774863355505887	0.5069566230876275	0.7826929054335822	0.7109770693486753	0.5486993850692199	0.5729306192655961	0.7714374275402037	0.542785238033827	0.5576540968277276	0.4465057655606906	0.4368502675415821	0.48486715393108987	0.6838056687281052	0.40941750387407155	0.5275573101068836	0.47856256919605417	0.5321255385879841	Lipid metabolism
Linoleic acid metabolism	0.0	0.0	0.0	0.2833224527500367	0.19397695490597766	0.0	0.0	0.0	0.0	0.11753291877022176	0.17744357216710188	0.0	0.0	0.0	0.0	0.0	0.0	0.0	0.0	0.0	0.0	0.4014519221675286	0.0	0.0	Lipid metabolism
Sphingolipid metabolism	0.0	0.07368238432700659	0.25000251745262664	0.3993804544782511	0.13876424784627642	0.0	0.28949337176741563	0.2735794665595879	0.22925801963674694	0.1829404099371061	0.21334440233088783	0.4180767671313786	0.0	0.15921358446883732	0.0	0.22468667845625384	0.0	0.0	0.14129649267350117	0.0	0.0	0.252020343996487	0.0	0.0	Lipid metabolism
Pyruvate metabolism	1.5077914733040503	1.2298636219631192	1.2439449235747255	1.294281842916519	1.108202604318174	1.327061882878259	1.0334763643516387	1.1549918327526858	1.2502948990243992	1.1999810753451836	1.246328494032761	1.1695931952867495	1.1961642278546119	1.1873360726096231	1.1930879408503594	1.1159629094960184	1.048406253064733	1.022960207812404	1.0535862104064544	1.2828758446239974	1.0386756493146365	1.1179208110144956	0.9512016337835703	1.1200069571530917	Carbohydrate metabolism
Dioxin degradation	0.5519621301429056	0.42428909017288563	0.2913058624580445	0.38000774999566833	0.09435359885088918	0.4692106719833922	0.0	0.0	0.26332663439521387	0.7062104520469936	0.6242115973895225	0.0	0.0	0.6210082576537987	0.20469171874561445	0.2366454586484537	0.0	0.0	0.0	0.0	0.0	0.0	0.04123720746911763	0.0	Xenobiotics biodegradation and metabolism
Xylene degradation	0.0	0.0	0.17753915262984793	0.0	0.0	0.0	0.0	0.0	0.0	0.0	0.34145915104360713	0.0	0.0	0.0	0.0	0.0	0.0	0.0	0.0	0.0	0.0	0.0	0.0	0.0	Xenobiotics biodegradation and metabolism
Toluene degradation	0.3491154410291265	0.5103927592723909	0.15564098736234952	0.12072201006500723	0.0	0.20460478160174686	0.4064008123530382	0.0	0.0	0.7208504025690027	0.5178079109487209	0.0	0.0	0.6413208949390036	0.19110944873102953	0.5228038085639753	0.0	0.0	0.5351362150805544	0.0	0.0	0.22631838956404088	0.0	0.0	Xenobiotics biodegradation and metabolism
Polycyclic aromatic hydrocarbon degradation	0.0001995920838398235	0.00015475704605838163	0.00023716201608503903	0.0	0.0002462871721892021	0.00015720304784538056	6.18341297207964e-05	0.0	7.896572310097435e-05	0.0	0.0002632193181924786	0.0	0.0	0.00028291154754617924	0.0	0.00010050687268488288	0.0	0.0	0.0	0.0	0.0	0.0	3.263348510264406e-05	0.0	Xenobiotics biodegradation and metabolism
Chloroalkane and chloroalkene degradation	0.7539248549055438	0.5025696501279968	0.5162735756351751	0.0	0.5309553249609529	0.5757754924880506	0.0	0.0	0.0	0.0	0.509061774588528	0.0	0.0	0.47421683055894287	0.0	0.5313636982492596	0.0	0.0	0.0	0.0	0.0	0.0	0.376616260786588	0.0	Xenobiotics biodegradation and metabolism
Naphthalene degradation	0.0	0.0	0.0	0.30325830121633185	0.0	0.0	0.0	0.0	0.0	0.0	0.0	0.0	0.0	0.0	0.0	0.0	0.0	0.0	0.1574083091658441	0.0	0.0	0.0	0.0	0.0	Xenobiotics biodegradation and metabolism
Aminobenzoate degradation	0.21778934664683416	0.23483458609022753	0.10030838276231004	0.12607309088973953	0.1788878339725502	0.11976388637333721	0.12427633009195664	0.19094018531231371	0.15313797908847415	0.19145518602415637	0.17025513025322656	0.13700023811110215	0.10266882788998019	0.19975783543708692	0.10421032942324611	0.0941448544310651	0.09808110642294153	0.10443380426415072	0.14121572651102807	0.1786427588836256	0.12808133902430793	0.09531115123784742	0.08284270395695063	0.1263392416423863	Xenobiotics biodegradation and metabolism
Glyoxylate and dicarboxylate metabolism	0.5057230447909674	0.5773324492887266	0.7235881900842078	0.7253428863524688	1.0035402869281995	0.6315018917559813	0.9076391482377605	0.7747644809339469	0.7687939158652698	1.239579871502847	0.8631008089406765	0.7853003414865327	0.8204764656965713	1.0009695522874422	0.8352601221825129	0.7310722210806118	0.9400764409548469	0.9276383859578037	0.9491579421787885	0.578408136392303	0.9131184229936892	0.7749971596983009	0.6846029264920289	0.8403938958901314	Carbohydrate metabolism
Nitrotoluene degradation	0.12379147342439134	0.6254904818150663	0.2025850943480883	0.5203024746268491	0.18705469581252482	0.2522320982759153	0.4502939406880001	0.11550559500094558	0.23396877470089708	0.6430714914514194	0.36654303419689904	0.6159915755684392	0.459549936876898	0.6836624836306815	0.2534826349777218	0.38003813707889395	0.08706414703808633	0.3573286064450467	0.359824161464047	0.5805795640809643	0.31480322518929343	0.24626877782909892	0.14509518787702777	0.3805007728201455	Xenobiotics biodegradation and metabolism
Propanoate metabolism	0.9534329374756515	0.8948790625493102	0.6698149408586281	0.7350211471925997	0.7643936669354165	0.7626242858316606	0.8337417495822943	0.7838630993014012	0.7988179626644434	0.8191741447792026	0.7846259642151107	0.6689672287559324	0.7578916581131814	0.8517809885136636	0.7042976563524731	0.7070244257823713	0.6216587025174658	0.7345206328202627	0.7225588465362675	0.9027088426037593	0.7863755461232127	0.613979984919088	0.4903290321811138	0.7002221299454133	Carbohydrate metabolism
Ethylbenzene degradation	0.0	0.5415787234532738	0.04704709053437241	0.2064833701468882	0.060707239748032944	0.0	0.18725393917797747	0.0	0.0	0.0	0.0	0.0	0.0	0.0	0.0	0.0	0.0	0.0	0.0	0.0	0.0	0.0	0.0	0.0	Xenobiotics biodegradation and metabolism
Styrene degradation	0.16644750367437441	0.20058011787880747	0.1886822270901308	0.11952919821182265	0.6286969713686733	0.03768504946353889	0.16212858353115386	0.0	0.32151750202205276	0.19089983789972986	0.08610658450090089	0.0	0.0	0.16338983913219562	0.21482860319267308	0.0	0.0	0.0	0.0	0.0	0.0	0.19738175627279966	0.07224897147410554	0.0	Xenobiotics biodegradation and metabolism
Butanoate metabolism	0.8976024159102669	0.9471252329714837	0.7835960260512717	0.689853387066045	0.8683481776014478	0.7251133654304982	0.7633871564166845	0.852331656521218	0.8422133921391777	0.9631854672714195	0.844010631408932	0.7227620514466533	0.676599933878494	0.9482997248933032	0.7283089797619883	0.7539551710797102	0.8784411970268731	0.7968076006305863	0.8799736507096522	0.875364943432894	0.8171021269726316	0.7973884718487652	0.6316488664805221	0.8126756105633743	Carbohydrate metabolism
C5-Branched dibasic acid metabolism	1.3417648581782071	1.8285096333153066	1.8153809050384095	1.8451892313439662	2.210413539393285	1.5998690570339658	1.990438564763175	1.7563941901774789	1.9484844037987732	1.774532104843463	1.6890070186436352	1.8281081081326669	1.939292151059136	1.7076574470962016	2.0533960532150184	1.8773887031480068	2.0393702236036417	1.9080127392916528	2.169127306140494	1.6975842637643317	2.245803406898849	1.8615985025286195	1.136540921496199	1.9325696557530143	Carbohydrate metabolism
One carbon pool by folate	1.7000216890328343	1.634213237799935	1.7987052806970487	1.7062148421659564	1.8482803253165925	1.8345237964065504	1.955756430046262	1.8804600466681827	1.7612025173368524	1.5213415956890215	1.6213659852065903	1.768415460667232	1.907342160572934	1.5232705078503899	1.9371991921186504	1.8413514987666788	2.094048713451232	2.05949277181741	1.8540902046138903	1.7342482828260726	1.9110848201731794	1.7979673666288152	2.170101870884115	1.956957799362198	Metabolism of cofactors and vitamins
Methane metabolism	0.42730694903548444	0.4810332777561015	0.5361517439200486	0.6869809932395353	0.422018635154081	0.5922176718251715	0.37002850971564705	0.44326138257285	0.4817679485623562	0.48833089117216744	0.5105016853058132	0.6834519151052083	0.5447634272372643	0.491256561077391	0.5414897716968161	0.5226793049182572	0.4580271857255308	0.41225854722938965	0.4569841361386012	0.4673175786673339	0.3978952425490549	0.4965895972290635	0.47473005986128947	0.5226242347398614	Energy metabolism
Carbon fixation in photosynthetic organisms	1.4296872691620977	1.5861743243210076	1.6860938285752334	1.5965206470722522	1.6772416876321274	1.5758306451845103	1.5908649152294987	1.7604470070157796	1.6781561175492388	1.4766451222141765	1.4889098481552014	1.6252706523837805	1.7001977510891793	1.5152525908848502	1.7009080570515687	1.688541694471504	1.7966102332483913	1.6942149282475207	1.7264539853574425	1.7233050980619846	1.6317700251479277	1.8039410897577977	1.8447899980596694	1.7039954503266133	Energy metabolism
Carbon fixation pathways in prokaryotes	0.8986999518213981	1.0404375023766144	0.9749327441896913	1.0021036560591232	0.9884557426424997	1.0710915007323885	1.236951029387438	1.0389046958834085	0.9767956343976073	1.0025154517637114	0.9699428624382438	1.0656630142566403	1.0502618591572943	0.9939316403342761	1.0639813503238515	1.0739513473515763	1.2101360166856363	1.3472866533842296	1.1325950519080086	1.0893631304441618	1.2065467200478002	0.9766092250425829	1.2515562582821562	1.2142305792538899	Energy metabolism
Thiamine metabolism	1.921638980439883	1.5832080364221	1.8248678140449937	1.7005379521344743	2.1397774573049264	2.1141636585787946	1.9124571385276548	2.0370720807849683	2.0199956943021204	1.4323514742693728	1.329162586795689	1.84150359740665	1.7789347629797387	1.4160457719437873	2.081866666980509	1.6623699284836042	2.150937729402674	1.9133007799445503	2.0518310232018595	1.8505138551163451	2.1329120638187997	1.8071804320171894	1.5268011414301412	1.9873893972309087	Metabolism of cofactors and vitamins
Riboflavin metabolism	0.5939948408863156	0.9851855256209682	0.9265712968234002	0.6341982746973525	1.0720806974785844	0.8678725634492537	1.0444659985245974	0.9248432921988899	0.9028431669495561	0.9950714303846839	0.8033844351719129	0.7995621732969022	0.8204935742620767	0.9762816221003988	0.9927132631713317	0.9620734678608346	1.1324911401424962	1.0812614058599643	1.211030927973348	1.0916384375614634	1.1466137732137518	0.983900190213435	1.0264156697330782	1.1268906064597577	Metabolism of cofactors and vitamins
Vitamin B6 metabolism	1.0081147668429888	0.9824070489413951	1.0830808787306359	0.9113561709575286	1.1174403439768932	0.9148190150615814	1.3775813829851016	1.032096697649873	1.0716529438570328	1.0321815275364512	1.0738411560854413	0.964803330302578	1.2624527951510989	0.9729192437293966	1.1908657759212053	1.1036148845601383	1.3598154422530653	1.4740487023164757	1.2329288541605583	1.048588580020967	1.2921938401454827	1.1160783840076676	1.5137257328244988	1.3106987706640993	Metabolism of cofactors and vitamins
Nicotinate and nicotinamide metabolism	0.9882369244391244	1.062865332084007	1.103544191122769	1.033884750741466	1.142745538817016	1.236270356949547	0.9912926311767432	1.307037616805123	1.0607951142200893	1.0487528926179308	1.0284082470723939	1.0288778525577853	1.103479754317432	1.0274812305461103	1.2054018596104716	1.254941828068886	1.2244955456827942	1.075855971836177	1.186393562956749	1.0808470232577216	1.0632518608257262	1.129323604645161	1.4472470405948437	1.2713901991564125	Metabolism of cofactors and vitamins
Pantothenate and CoA biosynthesis	1.5427446764720962	1.6603630538589387	1.8851435533859435	1.8329294676640164	2.1767675267874176	1.914427471496147	1.8977159324618944	2.035301000997037	1.9092792463064854	1.5887947444133192	1.6043079126657638	1.9493142169272897	1.936438294413888	1.575169057474116	2.137993747113017	1.8583561868180394	2.307927661998199	2.015421611486499	2.1412816883532595	1.7878663887640138	2.1484349465185963	1.9490103997387258	1.7802900978391298	2.107856185976394	Metabolism of cofactors and vitamins
Biotin metabolism	1.0216744062986405	2.012931879107733	1.2899988414716148	1.078331923124221	1.825035733631698	0.8597960744737991	2.1154574300334215	1.2515067305879373	1.4642985860542106	1.7182261345261365	1.3358086980665005	1.4974103307488948	1.5735879927828087	1.795591680429167	1.5130685456678314	1.2779236851558002	1.837089752926093	2.1580215555199804	1.6805380831933645	2.020817535592134	2.092874847230639	1.4534698583142232	1.7184642348762873	1.4252829571227101	Metabolism of cofactors and vitamins
Lipoic acid metabolism	0.931345274675981	0.44862208237631435	0.3828451847151771	0.3582995193199818	0.27223041235951617	0.1818901468978359	0.562384143043171	0.24696322736961202	0.3680570266275618	1.0942688693025437	0.9578892557208627	0.21910678272358455	0.3623062318457781	0.7431713869767703	0.4122331697296314	0.5494360174881666	0.29800963655587415	0.7107467735536763	0.4541200196072081	0.3451551815426643	0.18041962723991137	0.17350350546822724	1.2424480983549033	0.4037570057125706	Metabolism of cofactors and vitamins
Folate biosynthesis	1.2169608114841424	1.2111924958245792	0.996265457457407	0.9203743079137053	1.4502953854273541	1.1161262803423735	1.221400933667564	1.3665019684306186	1.1828177917128662	1.1922080908890493	1.1072076568083569	1.240446515014954	1.0162766128358904	1.0911654876804713	1.3280239987759968	1.2210100492982516	1.6759222085133905	1.3095135867798475	1.5578026363443516	1.0740299029331346	1.3854854718386949	1.0036406556750728	1.8921202910801418	1.5182555717587833	Metabolism of cofactors and vitamins
Atrazine degradation	0.0	0.005610593573823095	0.003329717413039238	0.16593392459259618	0.0	0.025882717699590437	0.0	0.0	0.0	0.011415566746885937	0.010703584801163854	0.2560045401483593	0.0	0.027341163590786862	0.022664577049386733	0.0013756752002121407	0.0	0.0	0.0	0.0	0.00808595311262554	0.0	0.005231000084479561	0.016311512803279818	Xenobiotics biodegradation and metabolism
Retinol metabolism	0.0	0.0	0.0503309226912184	0.0	0.06870618048479327	0.0	0.03852905437519766	0.0	0.0	0.11435266275433974	0.0	0.06134486664777591	0.0	0.0	0.029139024151193176	0.0	0.04368900792362443	0.0	0.0	0.0	0.0	0.0	0.05299399469796878	0.0	Metabolism of cofactors and vitamins
Porphyrin and chlorophyll metabolism	0.38444297973289226	0.9174495006256587	0.7541359277268077	0.716806745541034	0.915753758882458	0.6321920953085975	1.048088656453991	0.6455713296256462	0.8689888127638302	0.5984356319105685	0.47600789382801784	0.7942680003061826	0.8810104533269979	0.7434204237825468	0.9002381526615313	0.8027342115168267	0.7492572776880743	0.9245250154908652	0.9404430964118544	1.113074274309352	1.102535545759487	0.7987691640493779	0.5497583701142152	0.8342032913344147	Metabolism of cofactors and vitamins
Terpenoid backbone biosynthesis	1.502738333775658	1.2296709907350036	1.3785574111224188	1.3000272248807616	1.3528705383290511	1.525254147110939	1.4570766205684722	1.5902785321052493	1.419650724334225	1.0074273519200305	1.1750964110953186	1.2924565123010905	1.416542879542508	1.1045148385630357	1.4577375449532666	1.4130834202261018	1.579787153760997	1.5622599509033506	1.4027730699784347	1.4273107432223882	1.4932484124019472	1.4339862520270987	1.436536400121845	1.4876395245857317	Metabolism of terpenoids and polyketides
Limonene and pinene degradation	0.1778525394029629	0.26060548180981685	0.0	0.1848681637918274	0.0	0.0	0.0	0.0	0.0	0.0	0.0	0.0	0.0	0.19047708464505422	0.0	0.1239300995447978	0.0	0.0	0.0	0.0	0.0	0.0	0.0	0.0	Metabolism of terpenoids and polyketides
Carotenoid biosynthesis	0.0022454137707619607	0.07258593098453345	0.01029049313907107	0.0013525354300947133	0.0005615272451566228	0.0009475803452635963	0.0012798571559193813	0.00039270131685695037	0.003307237265241828	0.0006548139281662064	0.0014978997584066242	0.0016654471964777868	0.004497703741197126	0.02892328409459105	0.0009872355051406766	0.002777475042652063	0.00012755179843335657	0.00010010023616701259	0.004332236136667485	0.06484675695921988	0.0019189874582673195	0.012003139588282915	0.0001838060798113903	0.0008006600015088811	Metabolism of terpenoids and polyketides
Zeatin biosynthesis	0.5898815836136659	0.47431329292149904	0.5858694899133898	0.55259569021298	0.5829328185106483	0.6415182217997042	0.5415542830745766	0.6963189604502812	0.5660274868804345	0.22905768123698084	0.4161075408559356	0.5908770222730545	0.5964249323740715	0.29065286828238035	0.6511323876293235	0.6606478583891273	0.8042582327319714	0.6887793874717633	0.6685416206534427	0.5372271003350878	0.5805717254587405	0.6258414431869972	1.0608290501360773	0.7358866739921843	Metabolism of terpenoids and polyketides
Nitrogen metabolism	0.5243907350668481	0.799304329880278	0.5833742617765613	0.6589479271570828	0.6300857168625505	0.5996482997198347	0.5598124235330763	0.6172117702838321	0.6035482863402417	0.964127679988276	0.778543411511797	0.7156684554975401	0.6022727336008102	0.9198558258485234	0.6341284249650782	0.8422419394906557	0.6551490341784251	0.5737142936223929	0.8613213938250682	0.7260266333330019	0.6353994610787145	0.6542247017799975	0.6663562811309662	0.7872898612119367	Energy metabolism
Sulfur metabolism	0.6978171189708664	0.7629219452387588	0.7518460493403071	0.7144987914915593	0.9124011117679862	0.6703189413982453	0.6941437589351751	0.7247912539250495	0.7738110032655355	1.0762012525529547	0.9070185603788876	0.7698769443854855	0.7221501136730941	0.928842606391694	0.8231468917460611	0.6372784805985368	0.901100220287315	0.7796675835345956	0.8445269900516807	0.6791338145658683	0.808426761330783	0.7457816178372061	0.9146727025466029	0.8636434999622302	Energy metabolism
Caprolactam degradation	0.2114479802947738	0.03828316872801966	0.02518883863634686	0.03692760578983804	0.014557623427303242	0.03894847968431714	0.010209527559847225	0.004808734236921163	0.05479451172834003	0.13434972638395914	0.10724169174563154	0.034347185433547	0.0115212103750831	0.09934774154386641	0.004551649466903737	0.011264395899644957	0.0012944300360502785	0.0	0.010773779684107553	0.01223037176778781	0.001628167753775245	0.007462441085562365	0.0014741880075763286	0.003386899009314159	Xenobiotics biodegradation and metabolism
Flavonoid biosynthesis	0.00022620511570218565	0.11130180120257353	0.0004913577681319869	0.015588491097731957	4.331212360440861e-05	0.002887559647770547	0.0001261491935820396	1.5005208698825048e-05	0.014240920855947622	0.0030991343152910536	0.0003857833813532963	0.02251044969394805	0.011278819090369527	0.04252498111998392	0.007303240316138827	0.00012425513544723585	0.0	0.0	0.004181264396501321	0.084607489346593	0.0012037451440887273	0.011718625634170964	0.0006879551432723332	0.0012052400593145888	Biosynthesis of other secondary metabolites
Tropane, piperidine and pyridine alkaloid biosynthesis	0.25778608693611077	0.45815341954492234	0.43768124079322634	0.3611307010731519	0.6024954610053062	0.23449057853473695	0.5855396159576142	0.0	0.4549710872368092	0.6155555248729963	0.43992780692174716	0.4556057193046698	0.0	0.5393606524149437	0.5062311435186382	0.4742215416657315	0.0	0.0	0.0	0.5373661733705802	0.6066346262517768	0.0	0.5897304058827537	0.521300690853672	Biosynthesis of other secondary metabolites
Aminoacyl-tRNA biosynthesis	1.9302650523913027	1.695848240374775	1.8711126307342605	1.771912664553838	1.813324265345437	1.920590506783518	1.7262763820767781	2.209567863564686	1.828452245832354	1.2096033727401574	1.566387339246772	1.7027620548183293	1.7961601953233042	1.3890292451252124	1.8536744189600218	2.005115402824503	1.9691898920528261	1.7637667036673566	1.8619330997501544	1.842017870565157	1.7975669149398326	1.831160742681205	1.7410732370889919	1.8584150567830495	Translation
Drug metabolism - other enzymes	1.2409250719236782	0.0	1.2340153642136402	0.0	0.0	0.0	1.0812842806110323	0.0	1.2469351155678927	1.2816144745023277	1.285145432186789	0.0	0.0	0.0	0.0	0.0	0.0	0.0	0.0	0.0	0.0	1.2987081179259752	0.0	0.0	Xenobiotics biodegradation and metabolism
Biosynthesis of unsaturated fatty acids	0.28812952391279656	0.31413798385409397	0.3452275521252687	0.3758220842510163	0.22681461891164142	0.40590836063618	0.17933824547962926	0.23173994797276698	0.29167700080179454	0.3645768755541118	0.38304334707433974	0.3276176609219313	0.307374391239607	0.3390570889127532	0.3465634424110482	0.3408025278516943	0.2565474801271816	0.2121732880124913	0.25550753134309384	0.3064647206897836	0.2091377465106189	0.3152967358269582	0.27716861655353775	0.34974480679126063	Lipid metabolism
Biosynthesis of ansamycins	4.566179858641055	5.27073315741762	5.991602765792603	5.530230584392312	7.379183228892478	4.992910105679709	4.795536364182519	5.443658635719766	6.689126487069997	3.7817654296166174	4.008927095966495	6.013803046237333	5.801809313136492	4.754781935689685	5.880111502757797	5.833873353788501	5.238452457699254	4.008029621911181	6.310967453090989	5.7404364603135924	6.2386128214503715	6.715268948657951	3.3058219731259846	5.471011220776228	Metabolism of terpenoids and polyketides
Biosynthesis of siderophore group nonribosomal peptides	0.033890265329361374	0.07114286921336178	0.010263556654243732	0.018743514010650483	0.00991486696177587	0.012706890542332235	0.030349193753055857	0.0	0.00640064106333818	0.2921500289960927	0.16519736312551672	0.011888636945436036	0.012508188618434675	0.2119152918099118	0.018751836548595763	0.010126016944353175	0.0	0.03993055000946119	0.03442818397932022	0.026921250313644115	0.005757807557562702	0.01607186938821665	0.11368215739065021	0.03243542047627422	Metabolism of terpenoids and polyketides
Biosynthesis of vancomycin group antibiotics	2.283265803797986	3.2767406243132706	2.0297850813443934	2.7676245521225438	1.9882228217360287	2.5912146233021973	1.775154632193984	1.3815730800060488	2.0532064247614494	2.5444611597880886	2.494017218830895	2.9915257229559145	2.4490492779937374	2.832867895974801	2.25181320025448	1.9887205279141336	2.105865477598164	2.064540782484114	1.9494310648481783	2.481152433798081	1.9256541574376662	2.3190160813282996	2.382544005861861	2.405251596950809	Metabolism of terpenoids and polyketides
ABC transporters	0.6003727054337945	1.0192827845011607	0.7942330524060471	0.8594797088309262	0.623099543512032	0.7160790206980548	0.6774387988853557	0.6886949639624952	0.7096262699445204	0.9805104770966191	0.9070760864336528	0.8315435876400888	0.7911805869061529	1.0393809355255885	0.682697778980198	0.7607386472210731	0.5633909499800194	0.6496877246624875	0.6465931887587393	0.9707727951444158	0.6518230268738765	0.8031563424741	0.4254991687009697	0.6544843797839529	Membrane transport
Two-component system	0.3282476911081821	0.4357402001955301	0.3500818645004015	0.39657047307297383	0.24053256463600053	0.31590364863340625	0.2796873849654045	0.29738665565510025	0.32834109965511427	0.7192622579192226	0.5488215728824197	0.37307385653838526	0.31284567350851505	0.6320195251386154	0.2999202557485354	0.38799380510428216	0.2273499673601143	0.28077495138409275	0.33965438655805774	0.4014450819288174	0.32727297480650147	0.3808424942221304	0.22602018358395468	0.33142071753156566	Signal transduction
Bacterial chemotaxis	0.32028678660974036	0.7544034300321998	1.0698312275291997	1.0432949869627852	0.3863510291789779	0.40613514158404873	0.6005143977677245	0.12285757706543929	0.8759858762837531	1.3268945334774715	1.139128957194867	0.9202352594249181	0.7010875009088313	1.1207606591226758	0.803086936029386	0.5190739179081203	0.3209298815625915	0.6422553033978553	0.3803127536485854	1.076530045841391	1.2829567993359225	1.4440852821228554	0.2301458283860574	0.38117253556899505	Cell motility
Flagellar assembly	0.3133748744046002	0.67289344540252	0.6450300613022714	0.4379850116835415	0.23527571444463533	0.16744188893493991	0.3579642105625631	0.07353695659327124	0.4446375480228777	1.9173880780904442	1.2551670308950043	0.2592003935818762	0.20210046067874327	1.4814365898477158	0.3828394499893162	0.19152761130918203	0.1961311264512922	0.39374825659663787	0.2828942842846016	0.7627732014099191	0.778641086592661	0.8661262872493982	0.10623940371265149	0.16733467348045852	Cell motility
Phosphotransferase system (PTS)	0.8190415828115019	1.0476780105766248	0.7215067607816493	0.6984010633608921	0.5930402367365949	0.8974625083932258	1.3623980134834033	0.9765577386304076	0.591543275479797	1.085314587318515	1.162468516101633	0.4584346447996214	1.201781503940926	1.1772569626389677	0.5781583317200121	0.6042546496345074	0.37878530180785874	1.115753956299193	0.39573454582834844	1.1131430966625904	0.7603329169106345	0.6538216490670765	0.15267590984940468	0.4353248595056221	Membrane transport
Ribosome biogenesis in eukaryotes	0.06404292091146396	0.061209225736810875	0.05935181035202206	0.05272391095951664	0.05909002280214246	0.0648450822451926	0.05343925831062682	0.08005634464269325	0.056713192093533385	0.06326682840175328	0.0668124846285419	0.050244475869314825	0.053875568865785074	0.06273418323710347	0.05821724915454806	0.07794429902064326	0.0652743656632644	0.055581560139391424	0.0672404001664448	0.059758975488071124	0.056334926986768494	0.05882178598265736	0.06295547421204517	0.06728322408179759	Translation
Ribosome	1.838784762934835	1.52090552370336	1.7164943730689848	1.5337722159140963	1.648335306274916	1.8915475086430413	1.6000510574564113	2.05375512690487	1.6631464554334445	1.1745290241943591	1.5114765323628048	1.4568026860002476	1.6156814374922581	1.291280051266573	1.7341239807138902	1.8471621969845173	1.8760404632339385	1.6795995918317792	1.727848825411989	1.6389539412616283	1.6605252556253114	1.7085123184859468	1.79668820773022	1.7989630544292885	Translation
RNA transport	0.0663901269842919	0.06110342983257814	0.05325698339827863	0.062062430378979426	0.036512885379366804	0.07449589024371525	0.04875944911414991	0.047590744987324005	0.058521508372847406	0.061540891315629224	0.06434028795668152	0.05119772982808302	0.06689052124302165	0.06080016989342185	0.0607241486738374	0.043559066665086174	0.027879229692815713	0.05482427824223504	0.03590932665314966	0.06417589392582956	0.04894304820190474	0.048795137446287426	0.07180963444277128	0.054558188526601326	Translation
mRNA surveillance pathway	8.380899536765978e-06	0.0	0.0006019510627130787	0.00024357017340206183	1.0698094530288926e-05	0.00011376677825019383	0.0	0.0	0.0	0.0	3.42957143399285e-05	0.0	0.0	9.192602922607851e-05	0.0	0.00036240563442379426	0.0	0.0	5.5083613571300004e-05	1.1668187768627707e-05	2.845448627835268e-05	0.0	0.0	0.0	Translation
RNA degradation	0.6220651992065891	0.5868328839059117	0.60536484010122	0.5911714769093881	0.5848046241190855	0.664778758870642	0.5628891498023783	0.7066977031822497	0.5896806801808023	0.5381741869140396	0.5757170174758252	0.6073095527253742	0.5990435108953436	0.5563667655845039	0.6188007329619044	0.6935825207615814	0.6493741052069991	0.61537284895184	0.6605136425923704	0.6243465793188329	0.5955198838812318	0.5836587635688804	0.7007352526807512	0.6758978799177954	Folding, sorting and degradation
RNA polymerase	0.7131450716774969	0.7757278629536709	0.9417093745158559	1.1361938397207778	0.75538643439852	1.2797099595258166	0.6358119828628264	0.7463047168084421	0.8826687853336542	0.7032582195047384	0.7044124436765653	0.9593319975728136	1.033093788908119	0.6985914638216579	1.161220677862504	0.8946283239562927	0.9474530085075721	0.8142886200504429	0.8739859478799685	0.9108988706778318	0.8231130283496386	0.9012816757159385	1.1589293453170795	1.1633302150151992	Transcription
Basal transcription factors	2.6104070352032223e-05	0.0	0.0025004062917694967	0.000629531470174969	3.3321460426325025e-05	0.0003544479467638346	0.0	0.0	0.0	0.0	0.00010684567636580493	0.0	0.0	0.0003606350052568286	0.0	0.0014874737583307912	0.0	0.0	0.0002288291969721632	4.846866476347153e-05	0.00011821033430939406	0.0	0.0	0.0	Transcription
DNA replication	1.4048159035880843	1.192993185594294	1.2703988194802551	1.3001483961706255	1.2191056789740604	1.4819086666916992	1.214217041953618	1.549520784029153	1.2431852626725175	0.9078747821403159	1.1710271661368585	1.2754637966453297	1.3112962487269835	1.0204853839439183	1.3245646754266822	1.3747852849320676	1.387206195799288	1.3041815794486333	1.2794719294573746	1.3275515186715454	1.2230372345622527	1.2624513761175091	1.4558372257794656	1.3722913903721556	Replication and repair
Spliceosome	6.220640681810106e-07	0.0	3.08043523867361e-05	2.706551766843711e-05	1.0438221788662476e-05	1.2748268657710393e-06	2.9434811835809243e-07	2.475859435306133e-06	1.0519000666518295e-05	2.406683618228704e-06	1.5973029290955562e-06	8.152021859227928e-06	8.755496015185602e-06	3.0335589644605906e-07	3.4969016020004046e-05	0.00015749338417937143	3.485021815119032e-05	6.200428993345552e-06	9.053346388946338e-05	8.717007963961294e-07	3.1015646159392526e-05	5.363492157630621e-05	3.1401823475172623e-06	9.277176772355718e-06	Transcription
Proteasome	0.0012826282470545331	0.00035559074525684606	0.0007191839866225181	0.0006759072311907216	0.004352262052512604	0.0018486986270457785	0.0005197977521547942	0.016760007835317843	0.0012016432884370337	0.0003658394280517228	0.0005369252773542366	0.0024478673851640043	3.625101642063802e-05	0.0005094264761621593	0.00037696258364271326	0.005967943091746876	0.004096000350759856	0.00010635384208139884	0.0008113966672356872	0.00010209401737068402	0.0005593445122196969	0.0004651771168803661	0.00023116402419020188	0.0008039585532501633	Folding, sorting and degradation
Protein export	1.556053850313387	1.3849898731775243	1.6364415969509765	1.5802828953202996	1.5459456193225887	1.7646296318049135	1.6714377087120142	1.7470956874249477	1.5441974738662854	1.2801868250763784	1.4666345212615925	1.555486204023033	1.6282527418167498	1.313159006971158	1.6356225562217177	1.648355735372728	1.6821192743050353	1.7210290397146146	1.6074832960854812	1.4983978486467193	1.6228756291130524	1.6375409667880405	1.6228328109755767	1.6803043002154157	Folding, sorting and degradation
Bacterial secretion system	0.8116230955600024	0.8703767968991092	0.7889266152907302	0.8719683700170326	0.8050849306283988	0.9276135921891748	0.8895099848172655	0.8487554351216098	0.7537014684820489	1.2824021420698364	1.0424681241420135	0.8004146573961278	0.8772991997794232	1.1416030477291044	0.8294546099360901	0.8684041999606937	0.862699291532037	0.8991271649618484	0.8930027019434649	0.8597122008215203	0.8623226701512384	0.7928837431666074	0.7739639610472822	0.8973111673902008	Membrane transport
Base excision repair	1.0164469757285999	0.9232865782378058	1.0499324978115676	0.9298465376155588	0.9268042264130181	1.002626017703925	0.8940540259441496	1.1409551202441175	0.9733860870377158	0.768851236972955	0.9607545046598696	0.9509583494126392	0.8809659906341903	0.8346380894126149	0.9213504436825745	1.0658714241907408	1.0575980523135597	0.9056287986713527	1.0075916244487333	0.9595260274499591	0.9674520468436136	0.9508419132252149	0.8726971971521962	0.9608483309250084	Replication and repair
Nucleotide excision repair	0.8752054515456411	0.7713130543652649	0.8433207013558033	0.9432891462571977	0.7660611115073135	0.9253751344471196	0.7218583162678371	1.0086995258820564	0.8203636827233861	0.5302600155785431	0.6824921925942307	0.974954325745951	0.8566609838530642	0.6257278043424862	0.846914297418411	0.9031969891605177	0.8800029824475935	0.7705207383356112	0.8312086382911458	0.8624883788144959	0.7610754483833457	0.8549010052065348	0.8484273824552264	0.8681942802667184	Replication and repair
Mismatch repair	1.8387499386572728	1.7459960721205374	1.7643026775775308	1.8488436315692005	1.6301298636107768	2.046635572640028	1.6067570644877702	2.045845836384093	1.722608279485363	1.3646484067380746	1.632386924005652	1.7871386440458197	1.772880125395583	1.5238272486537945	1.8320628459138473	1.8100652050210675	1.8677631337093985	1.7079599286319733	1.7339283177375548	1.9096829727305757	1.6632669516663658	1.746012932275523	1.8763499846414906	1.877963765093539	Replication and repair
Homologous recombination	1.6336462201400404	1.4870954828512752	1.5608866468478626	1.6231488393657494	1.5037359625124065	1.793709000909464	1.4773495318474017	1.8931921763220574	1.4960926560653065	1.2446222891691332	1.4784859302625364	1.5909790963474009	1.6162533617189196	1.3336797739791335	1.6308483480454317	1.6718473646847067	1.7245779146380642	1.593527618872219	1.5900235093640012	1.5826900343630785	1.5042560598720665	1.5737063158996014	1.806117598325178	1.725140134351963	Replication and repair
Non-homologous end-joining	0.003907693373755256	0.005801862421288972	0.04208038321950862	0.0013250217433072164	0.0008324590156767334	0.0016204124619137912	0.0002907738912066013	0.00027999719432007537	0.0035144689001824466	0.001301333813113892	0.010436406949625356	0.00038042768676397	0.00041330291748702217	0.0017589126432117862	0.002110990468399194	0.003750951901313432	9.293391506984085e-05	0.0003935092157011757	0.000809810100508161	0.002788392306544245	0.00040978558096637524	0.0029655041201123336	0.0012833692237238395	0.0012528153248138492	Replication and repair
Calcium signaling pathway	0.0	0.0	0.0	5.845684161649484e-07	0.0	0.0	0.0	0.0	0.0	0.0	0.0	6.521617487382342e-07	0.0	0.0	0.0	0.0	0.0	0.0	0.0	0.0	0.0	0.0	7.290105308547143e-06	4.7575265499260096e-07	Signal transduction
Plant hormone signal transduction	2.8784600973103124e-05	1.7100226083799078e-06	0.0	0.00014968848576597113	1.575117561746993e-05	0.001841725477683609	1.2425695567830901e-05	0.0	0.0003150574932809389	5.273537687239247e-05	5.266469802452739e-06	3.853188998795067e-05	0.004263545885655598	0.0024485784848775173	3.5795055768508074e-06	0.003713535573651883	1.5488985844973477e-05	7.731924319317696e-06	0.00013672569309191869	7.542837493634941e-05	2.211561557277906e-05	0.0010170516189193103	0.00012306629829086205	0.0003618574693873723	Signal transduction
Cell cycle - Caulobacter	1.6013415734999605	1.4042322784074641	1.5961079150036743	1.6017640991087614	1.5515607329630348	1.6695073039821393	1.6250568657174507	1.787557667832382	1.6025730341556392	1.102253743828766	1.3552990925792547	1.6481533668732709	1.7296562645776288	1.207669595488668	1.7002612941519741	1.6708057028204684	1.7237152245934566	1.7415348581217238	1.607360155369994	1.5501941629347082	1.6623778065962647	1.6210258184957205	1.7733506388286884	1.6823845921330582	Cell growth and death
Meiosis - yeast	0.00011536460900811468	0.0014619753728786463	0.0	0.0	0.0	0.0	0.0	0.0	0.0	0.0002759454832627048	0.0	0.0	0.0	0.0005129472430815181	0.0	7.144670288216062e-05	0.0	0.0	0.000271038482619058	0.0	0.0	0.0	0.0	0.0	Cell growth and death
Sulfur relay system	1.0765895210018015	1.5488828747485621	1.134901182410565	1.13115910783726	1.0384050160680478	1.3474527539556265	1.0177535388484524	1.1294213215621396	1.1657181554820455	1.2757895397282633	1.1833351491330277	0.9609197288275665	1.2043400774044144	1.3951076148001107	1.2306577364626574	1.119097944222812	0.8211191554981633	0.9319390800823544	1.1493779034924112	1.6053057548973566	1.0917253637161957	1.1181925442273215	0.7459025481544711	1.1536837590320381	Folding, sorting and degradation
Protein processing in endoplasmic reticulum	0.044868112696946294	0.03790265111474066	0.04120097880372368	0.05008965082013866	0.06897035556403108	0.05915901651793754	0.06857747691345553	0.060858575596955594	0.056454475929808505	0.0595040373598551	0.04238120389371568	0.05400813392937061	0.06072534688122314	0.050485766058359395	0.06451058376355948	0.04602032791991695	0.058129079647176306	0.06838506313681851	0.06676965259699838	0.04562097579793388	0.08165180032385629	0.04603324135023362	0.06692499758082794	0.0685561003102303	Folding, sorting and degradation
Endocytosis	1.6399870888408461e-06	2.7247612990668856e-06	3.653685968160928e-06	9.879206233187628e-06	4.186838615092832e-06	1.336264305085306e-05	0.0	0.0	1.7694374671057457e-06	0.0	0.0	6.3042302378029305e-06	3.154153843979906e-06	1.3329274237781385e-06	3.802405191526499e-06	0.0	0.0	0.0	2.3963768280343542e-06	1.5228507888848043e-06	0.0	1.686267048691327e-06	0.0	1.3796826994785425e-05	Transport and catabolism
Peroxisome	0.11188776851823738	0.17635976167004502	0.16206880369588084	0.14958225994194702	0.1203940025518224	0.20029973735411752	0.09941106254500083	0.15120787819348616	0.1171810694771801	0.24325938015966267	0.2168109895240636	0.17480185911154072	0.1250428073058591	0.2083741908528882	0.16988652083065497	0.20244041177118707	0.23044632405342544	0.16724871254656645	0.18233061165066464	0.126473881775741	0.12220713955595136	0.14884717615910487	0.327963873325456	0.23007203336853632	Transport and catabolism
Apoptosis	0.0011718895326625282	0.0019464285361241213	0.002806307999724488	0.001949438239840742	0.006551868249762495	0.0016563380045528085	0.0033492926269015465	0.001085221708725124	0.0012600591308855522	0.010429210592067847	0.004906011774786843	0.009380259819351602	0.009231251178783427	0.001424733949166223	0.016026993653121754	0.008656373797959064	0.04424603832156721	0.027732274821166737	0.023561689302072867	0.00047091797601935	0.005727086444789629	0.011901672829663387	0.0955724372952	0.03238289738316303	Cell growth and death
Renin-angiotensin system	0.0	0.0	1.3997396933195832e-05	0.0	0.0	0.0	0.0	0.0	0.0	4.642469181482209e-05	0.0	0.0	0.0	0.0	0.0	0.0	0.0	0.0	0.0	2.3336375537255415e-05	0.0	4.742480706595332e-05	0.0	0.0	Endocrine system
NOD-like receptor signaling pathway	0.03172762001043484	0.07321625283456519	0.06335661554172325	0.0	0.06930562027547828	0.06820720003358638	0.06429217829504086	0.0	0.0674955460702421	0.0	0.05648313169914267	0.0800411483542284	0.0	0.06476309182075517	0.08816562180662865	0.0	0.0	0.0	0.08253121795750314	0.07944259911343052	0.0	0.0734675735130818	0.0	0.091422644202951	Immune system
Plant-pathogen interaction	0.1887888555113049	0.22005854381161796	0.22716473754437141	0.19992073230842627	0.2138692892855123	0.19581841373373576	0.16849246343708543	0.21572182766593645	0.21721788849333443	0.24921084220929138	0.2337662790938006	0.19904377650966382	0.18743541815622486	0.2435556519355439	0.22249131502857358	0.2302479655534658	0.19505324792634046	0.16765042164349211	0.23491505209137595	0.23107794583601884	0.2278670221002859	0.23881422149566764	0.1689091546192247	0.22524626802946254	Environmental adaptation
Insulin signaling pathway	0.0556158302900716	0.07666603553239931	0.09971365087911337	0.09774640583465428	0.12034647471485384	0.09081135486225045	0.11549435936884778	0.0807579882014503	0.096616569610341	0.10520359618444092	0.10195710760199017	0.08337882522937085	0.11805789011279533	0.09450776256429001	0.11452283254318513	0.08466856758996552	0.09112635042173245	0.1104517406998688	0.10030008770958995	0.09336365032945748	0.119254045378316	0.10263328327553074	0.07276140928743785	0.11109856877338566	Endocrine system
Protein digestion and absorption	0.00151724819306084	0.002471189375138551	0.0025412015854415835	0.0025015241376807914	0.01209742261970016	0.004007072666955119	0.004625512481072646	0.01734824202672918	0.0026050024481241224	0.012572922868363387	0.005316426030293149	0.016207958554141758	0.011608808840805217	0.0015355323921924155	0.020319266638995224	0.01577437582772976	0.05868572282047296	0.040841577020730456	0.030329338418966543	0.0006693401826014231	0.0075617221023749	0.014857291936042013	0.14543260768270144	0.04093166512388142	Digestive system
Alzheimer disease	0.04195172931198851	0.0	0.03900377805164302	0.0	0.0	0.0	0.0	0.0	0.0	0.0	0.0	0.0	0.0	0.0	0.0	0.0	0.0	0.0	0.0	0.0	0.0	0.0	0.0	0.0	Neurodegenerative disease
Bacterial invasion of epithelial cells	0.003231996072641258	0.006736455546868914	0.0007559350278953645	0.006445012930322597	0.00016624636776825505	0.0014149195867673963	0.001000279005643186	0.0001455055087525065	0.0002440603402904477	0.0273213622978404	0.014489366363003919	0.006722537652806114	0.0019346818331493162	0.02032400853502	0.0006396956706351546	0.0006589249832766916	2.3465813555134813e-05	0.0002062626413326649	0.0010466878182751706	0.002539674014252039	1.1640471659326096e-05	0.0008492971211443283	0.0001244089204253129	0.0003652194548159866	Infectious disease: bacterial
Vibrio cholerae infection	1.4137819731386603e-05	4.69786430873601e-05	0.0002467245941879154	9.336531886847835e-05	0.0	0.0	0.0	0.0	2.0342429363208815e-05	6.5301871465293485e-06	5.304666176844155e-05	0.0	0.0	9.958346746061084e-05	0.0	0.0	0.0	0.0	0.00017903413915928382	0.0	0.0	0.0	4.627053141041338e-06	0.0	Infectious disease: bacterial
Biofilm formation - Vibrio cholerae	0.19085738819184353	0.17595734261335869	0.20754118077581013	0.12612569230438742	0.17316145148656412	0.09163920899765036	0.13477559081216342	0.16858887659080488	0.18400039756257944	0.30912396874808346	0.2731492180683559	0.12068335767555864	0.13259768009853	0.2623533022960882	0.13981000712361993	0.1434996621020602	0.0	0.17900415160720237	0.17328101683095942	0.1732314503879831	0.17062959359463656	0.17644993732654748	0.2127130894397393	0.14741211873367574	Cellular community - prokaryotes
Epithelial cell signaling in Helicobacter pylori infection	0.07076955981658829	0.15481446335596302	0.15447581430818585	0.17395190395994234	0.15558683546534857	0.13618809525945863	0.1847525163060064	0.10889965690774875	0.1413151226630052	0.15212009810829621	0.1325940375376006	0.19793835147619004	0.1866106178024167	0.15604069322187877	0.17859456630067427	0.16801751457769754	0.1764021236651723	0.19654114505414624	0.17165612460092142	0.18793625514174325	0.1929464394992689	0.16391778669152027	0.17455986282135388	0.18018112111320891	Infectious disease: bacterial
Chagas disease (American trypanosomiasis)	0.0	0.0	0.0	0.0	0.0	0.0	0.0	0.0	0.0008284018100308522	0.022237011893202825	0.0	0.0014673639346610271	0.0002546707319199638	0.0	0.00045411207380458197	0.0	0.0023976640308302037	0.00023086228500609243	0.0012085837314298224	0.0	0.00031805763982693314	0.0	0.0	0.0005324940883113851	Infectious disease: parasitic
African trypanosomiasis	0.0072930452045868125	0.012798185030259927	0.0013088889018836919	0.0034072739273006344	0.00607035293427775	0.003945389477883595	0.0024353837691308638	0.022349418065212776	0.0	0.0	0.027470462073221	0.0	0.0	0.03769478306991716	0.0	0.007694064369596013	0.0	0.0	0.0	0.004771774178826281	0.0	0.0014256980866707899	0.00031642607775317946	0.0	Infectious disease: parasitic
Amoebiasis	0.0008845185536744714	0.003704087488594612	0.005335968977073536	0.0060196322366863	0.001434295410534526	0.0028592062695270127	0.007138562103718853	0.0003667873214340794	0.0020440053499324994	0.0008176060845705625	0.0007013896057565466	0.003984034384316914	0.0011224980947170558	0.0026592545586578446	0.0011556820551253005	0.0007392403964513988	0.00011616739383730106	0.006791650001476047	0.0021085637076190553	0.005131377013387769	0.000531773626100303	0.0027925512680562134	0.01723595048719015	0.00048287308639565683	Infectious disease: parasitic
Staphylococcus aureus infection	0.2266074893619967	0.03678467215800489	0.05503402286293793	0.06169322671013659	0.018747104081935945	0.09569225222857237	0.051468040499281074	0.13001654713044003	0.06407508921313952	0.0030659032668947294	0.0833812847627323	0.04100694164867458	0.028464835387277714	0.009314533607773321	0.009728519241230747	0.012115341662863422	0.013046883913754042	0.025825935378778704	0.010469390246736954	0.047398184678239384	0.009674000296864296	0.008416496093428151	0.002994291472940736	0.007818154388446243	Infectious disease: bacterial
Hypertrophic cardiomyopathy (HCM)	0.0	0.0	0.0	0.0	0.0	0.0	0.0	0.0	0.0	0.0	0.0	0.0	0.0	7.74017166083581e-06	0.0	6.5389265029107866e-06	0.0	0.0	0.0	0.0	0.0	0.0	0.0	0.0	Cardiovascular disease
